# Supplementary material for: Stalling the Enemy: Targeting Nsp13 for Next-Generation SARS-CoV-2 Antivirals
Source: Int J Mol Sci. 2026 Mar 11;27(6):2587. doi: 10.3390/ijms27062587 (PMC13027058; doi:10.3390/ijms27062587)
Supplement: Supplementary file 1 [file ijms-27-02587-s001.zip]

Archive with 1 entries (1 files):
- ijms-4163309-supplementary.pdf
